# Supplementary material for: PTX3 mediates PI3K/AKT/mTOR signaling to downregulate apoptosis and autophagy to attenuate myocardial injury in sepsis
Source: PeerJ. 2024 May 20;12:e17263. doi: 10.7717/peerj.17263 (PMC11114122; doi:10.7717/peerj.17263)
Supplement: Supplemental Information 2 [file peerj-12-17263-s002.zip › Figure 2.xlsx]

## Sheet: Sheet1
TUNEL
1	22	7
2	24	9
0	21	5
