# Supplementary material for: PTX3 mediates PI3K/AKT/mTOR signaling to downregulate apoptosis and autophagy to attenuate myocardial injury in sepsis
Source: PeerJ. 2024 May 20;12:e17263. doi: 10.7717/peerj.17263 (PMC11114122; doi:10.7717/peerj.17263)
Supplement: Supplemental Information 2 [file peerj-12-17263-s002.zip › Figure 3.xlsx]

## Sheet: Sheet1
PTX3
0.82	2.03	4.61
1.05	2.39	4.96
0.51	1.84	4.23
p-PI3K
0.61	3.76	1.55
0.34	3.31	1.27
0.12	3.05	0.9
p-AKT
0.57	4.22	2.05
0.74	4.59	2.31
0.33	3.93	1.88
p-mTOR
0.49	3.71	2.34
0.21	3.55	2.02
0.67	4.17	2.68
