# Supplementary material for: PTX3 mediates PI3K/AKT/mTOR signaling to downregulate apoptosis and autophagy to attenuate myocardial injury in sepsis
Source: PeerJ. 2024 May 20;12:e17263. doi: 10.7717/peerj.17263 (PMC11114122; doi:10.7717/peerj.17263)
Supplement: Supplemental Information 2 [file peerj-12-17263-s002.zip › Figure 4.xlsx]

## Sheet: Sheet1
LC3I
0.37	3.68	2.14
0.11	3.42	1.85
0.52	4.03	2.51
Beclin
0.25	4.71	2.49
0.08	4.43	2.12
0.53	5.32	2.84
ATG5
0.19	3.98	2.26
0.44	4.37	2.65
0.63	4.71	2.99
