# Supplementary material for: PTX3 mediates PI3K/AKT/mTOR signaling to downregulate apoptosis and autophagy to attenuate myocardial injury in sepsis
Source: PeerJ. 2024 May 20;12:e17263. doi: 10.7717/peerj.17263 (PMC11114122; doi:10.7717/peerj.17263)
Supplement: Supplemental Information 2 [file peerj-12-17263-s002.zip › Figure 5.xlsx]

## Sheet: Sheet1
Bax
0.82	4.03	2.57
1.15	4.48	2.82
1.41	4.92	3.13
Caspase-3
0.16	3.74	2.03
0.41	3.97	2.48
0.72	4.36	2.81
Caspase-9
0.16	3.74	2.03
0.41	3.97	2.48
0.72	4.36	2.81
