# Supplementary material for: PTX3 mediates PI3K/AKT/mTOR signaling to downregulate apoptosis and autophagy to attenuate myocardial injury in sepsis
Source: PeerJ. 2024 May 20;12:e17263. doi: 10.7717/peerj.17263 (PMC11114122; doi:10.7717/peerj.17263)
Supplement: Supplemental Information 3 [file peerj-12-17263-s003.zip]

Archive with 16 entries (15 files):
- Figure 3 WB/
- Figure 3 WB/001-merger[PTX3(1-1)0611].jpg
- Figure 3 WB/001-shine[PTX3(1-1)0611]-raw[367,4958].tif
- Figure 3 WB/001-shine[PTX3(1-1)0611].jpg
- Figure 3 WB/002-merger[p-PI3K(1-2-1)0611].jpg
- Figure 3 WB/002-shine[p-PI3K(1-2-1)0611]-raw[367,10890].tif
- Figure 3 WB/002-shine[p-PI3K(1-2-1)0611].jpg
- Figure 3 WB/003-merger[P-AKT(1-2-2)0611].jpg
- Figure 3 WB/003-shine[P-AKT(1-2-2)0611]-raw[366,12182].tif
- Figure 3 WB/003-shine[P-AKT(1-2-2)0611].jpg
- Figure 3 WB/004-merger[p-mTOR(3-1)0611].jpg
- Figure 3 WB/004-shine[p-mTOR(3-1)0611]-raw[366,8305].tif
- Figure 3 WB/004-shine[p-mTOR(3-1)0611].jpg
- Figure 3 WB/005-merger[GAPDH(12-2)1219].jpg
- Figure 3 WB/005-shine[GAPDH(12-2)1219]-raw[368,10938].tif
- Figure 3 WB/005-shine[GAPDH(12-2)1219].jpg
