# Supplementary material for: PTX3 mediates PI3K/AKT/mTOR signaling to downregulate apoptosis and autophagy to attenuate myocardial injury in sepsis
Source: PeerJ. 2024 May 20;12:e17263. doi: 10.7717/peerj.17263 (PMC11114122; doi:10.7717/peerj.17263)
Supplement: Supplemental Information 4 [file peerj-12-17263-s004.zip]

Archive with 13 entries (12 files):
- Figure 4 WB/
- Figure 4 WB/001-merger[LC3I-II(8-2)0611].jpg
- Figure 4 WB/001-shine[LC3I-II(8-2)0611]-raw[366,16313].tif
- Figure 4 WB/001-shine[LC3I-II(8-2)0611].jpg
- Figure 4 WB/002-merger[Beclin(8-1)0611].jpg
- Figure 4 WB/002-shine[Beclin(8-1)0611]-raw[366,13542].tif
- Figure 4 WB/002-shine[Beclin(8-1)0611].jpg
- Figure 4 WB/003-merger[Atg5(2-1)0611].jpg
- Figure 4 WB/003-shine[Atg5(2-1)0611]-raw[369,7363].tif
- Figure 4 WB/003-shine[Atg5(2-1)0611].jpg
- Figure 4 WB/004-merger[GAPDH(12-1)1219].jpg
- Figure 4 WB/004-shine[GAPDH(12-1)1219]-raw[368,10079].tif
- Figure 4 WB/004-shine[GAPDH(12-1)1219].jpg
