# Supplementary material for: PTX3 mediates PI3K/AKT/mTOR signaling to downregulate apoptosis and autophagy to attenuate myocardial injury in sepsis
Source: PeerJ. 2024 May 20;12:e17263. doi: 10.7717/peerj.17263 (PMC11114122; doi:10.7717/peerj.17263)
Supplement: Supplemental Information 5 [file peerj-12-17263-s005.zip]

Archive with 13 entries (12 files):
- Figure 5 wb/
- Figure 5 wb/001-merger[BAX(8-2)0611].jpg
- Figure 5 wb/001-shine[BAX(8-2)0611]-raw[368,14057].tif
- Figure 5 wb/001-shine[BAX(8-2)0611].jpg
- Figure 5 wb/002-merger[caspase3(2-2-2)0611].jpg
- Figure 5 wb/002-shine[caspase3(2-2-2)0611]-raw[369,18763].tif
- Figure 5 wb/002-shine[caspase3(2-2-2)0611].jpg
- Figure 5 wb/003-merger[caspase9(2-2-1)0611].jpg
- Figure 5 wb/003-shine[caspase9(2-2-1)0611]-raw[368,11124].tif
- Figure 5 wb/003-shine[caspase9(2-2-1)0611].jpg
- Figure 5 wb/004-merger[GAPDH3-2)0611].jpg
- Figure 5 wb/004-shine[GAPDH3-2)0611]-raw[368,6015].tif
- Figure 5 wb/004-shine[GAPDH3-2)0611].jpg
